# Supplementary material for: Efficacy and Safety of a High-Energy, Low-Protein Formula Replacement Meal for Pre-Dialysis Chronic Kidney Disease Patients: A Randomized Controlled Trial
Source: Nutrients. 2023 Oct 24;15(21):4506. doi: 10.3390/nu15214506 (PMC10648072; doi:10.3390/nu15214506)
Supplement: Supplementary file 1 [file nutrients-15-04506-s001.zip]

Archive with 1 entries (1 files):
- nutrients-2644201-supplementary.pdf
